# Supplementary material for: A case of mistaken identity: a systematic review, meta-analysis, and reinvestigation of hemotropic Mycoplasma spp. infection in Ctenocephalides felis (cat flea)
Source: Parasit Vectors. 2024 May 9;17:209. doi: 10.1186/s13071-024-06292-8 (PMC11078739; doi:10.1186/s13071-024-06292-8)
Supplement: Supplementary file 2 — Additional file 2: S1. Data list of articles included in the systematic review and sensitivity analysis. [file 13071_2024_6292_MOESM2_ESM.xlsx]

## Sheet: Sheet1
Paper	Journal	Year	Include	Wash	Storage	hMyco	hMyco_Prop	Pos	Neg	Total	Seq	Pooled	Primers	Primer_Type	FleaSource	Continent
Barrs et al.	Aust Vet J	2010	All	No Wash	No	Yes	0.558559	62	49	111	Yes	Yes	Jensen et al. 2001	Genus	Wild	Australia
Lappin et al.	J Feline Med Surg	2006	All	No Wash	No	Yes	0.271739	25	67	92	No	Yes	Jensen et al. 2001	Genus	Wild	North America
Abdullah et al.	Parasit Vectors	2019	All	No Wash	No	Yes	0.00638298	3	467	470	No	Yes	Peters et al., 2008	Species	Wild	Europe
Assarasakorn et al.	Res Vet Sci	2012	All	No Wash	No	Yes	0.34	17	33	50	Some	Yes	Jensen et al. 2001	Genus	Wild	Asia
Mifsud et al.	Vector Borne Zoonotic Dis	2020	All	No Wash	No	Yes	0.380952	8	13	21	Yes	Yes	Jensen et al. 2001	Genus	Wild	Europe
Kamrani et al.	Can J Vet Res	2008	All	No Wash	Ethanol	Yes	0.72	36	14	50	No	Yes	Jensen et al. 2001	Genus	Wild	North America
Shaw et al.	Vet Microbiol	2004	All	No Wash	Ethanol	Yes	0.488889	44	46	90	No	Yes	Jensen et al. 2001	Genus	Wild	Europe
Willi et al.	Appl Environ Microbiol	2007	All	No Wash	Ethanol	Yes	0.0273973	2	71	73	No	Yes	Willi et al. 2005	Species	Wild	Europe
Persichetti et al.	Parasit Vectors	2016	All	PBS	No	No	0	0	28	28	No	Yes	Martinez et al.	Species	Wild	Europe
Manvell et al.	Parasit Vectors	2021	All	PBS	No	No	0	0	168	168	Yes	No	Jensen et al. 2001	Genus	Wild	North America
Azrizal-Wahid et al.	Comp Immunol Microbiol Infect Dis	2021	All	No Wash	Ethanol	No	0	0	100	100	Yes	No	Criado-Fornelio et al. 2003	Genus	Wild	Asia
Zarea et al.	Zoonoses Public Health	2022	All	No Wash	Ethanol	No	0	0	91	91	Yes	No	Tasker et al. 2010	Genus	Wild	Asia
Hornok et al.	Vet Microbiol	2010	All	PBS	Ethanol	Yes	0.0160428	3	184	187	No	Yes	Willi et al. 2005	Species	Wild	Europe
Madder et al.	Parasit Vectors	2010	Sensitivity	No Wash	Ethanol	Yes	0.101695	12	106	118	No	Yes	Tasker et al. 2010	Hemofelis	Wild	Africa
